# Supplementary material for: Genome-wide identification, expression and salt stress tolerance analysis of the GRAS transcription factor family in Betula platyphylla
Source: Front Plant Sci. 2022 Oct 24;13:1022076. doi: 10.3389/fpls.2022.1022076 (PMC9638169; doi:10.3389/fpls.2022.1022076)
Supplement: Supplementary file 1 [file DataSheet_1.zip]

Archive with 3 entries (3 files):
- Supplementary figures.docx
- Supplementary Table 3. Identification of 40 BpGRAS TFs..xlsx
- Supplementary Tables.docx
