# Supplementary material for: Genome-wide identification, expression and salt stress tolerance analysis of the GRAS transcription factor family in Betula platyphylla
Source: Front Plant Sci. 2022 Oct 24;13:1022076. doi: 10.3389/fpls.2022.1022076 (PMC9638169; doi:10.3389/fpls.2022.1022076)
Supplement: Supplementary file 1 [file DataSheet_1.zip › Supplementary Table 3. Identification of 40 BpGRAS TFs..xlsx]

## Sheet: Sheet1
Name	CDS (bp)	Protein length (aa)	Introns	LOCALIZATION Prediction	pI	MW (kDa)	Grand average of hydropathicity (GRAVY)	Instability index	GRAS domain（aa）
BpGRAS1	1425	474	0	Nucleus	5.81	53.55	-0.372	46.11	377
BpGRAS2	2493	830	1	Nucleus	6.06	90.86	-0.473	56.78	351
BpGRAS3	1497	498	0	Cytoplasm	4.89	57.23	-0.105	49.01	373
BpGRAS4	1314	437	0	Plasma Membrane	5.69	47.82	-0.16	58.17	354
BpGRAS5	1644	547	0	Plasma Membrane	5.43	60.5	-0.204	48.34	363
BpGRAS6	549	182	3	Nucleus	10	21.07	-1.073	61.17	54
BpGRAS7	1605	534	0	Nucleus	6.21	59.12	-0.562	49.19	369
BpGRAS8	939	312	1	Nucleus	5.3	35.23	-0.461	40.88	121
BpGRAS9	1404	467	0	Nucleus	6.88	52.84	-0.447	45.12	367
BpGRAS10	1134	377	1	Cytoplasm	6.08	41.99	-0.102	50.18	338
BpGRAS11	1371	456	0	Cytoplasm	5.39	51.02	-0.121	48.14	393
BpGRAS12	1515	504	0	Nucleus	5.32	56.86	-0.448	50.52	374
BpGRAS13	2229	742	0	Nucleus	5.86	81.72	-0.254	57.25	354
BpGRAS14	1863	620	0	Nucleus	5.31	67.36	-0.249	49.54	353
BpGRAS15	1239	412	0	Cytoplasm	8.35	47.82	-0.357	43.97	367
BpGRAS16	1974	657	0	Cytoplasm	5.43	73.07	-0.445	57.78	360
BpGRAS17	1491	496	0	Cytoplasm	9.43	55.83	-0.198	52.94	311
BpGRAS18	1494	497	1	Cytoplasm	4.93	56.57	-0.369	57.4	358
BpGRAS19	1368	455	0	Cytoplasm	5.49	51.23	-0.38	44.41	379
BpGRAS20	2256	751	0	Nucleus	5.29	84	-0.455	52.17	369
BpGRAS21	2094	697	0	Nucleus	5.43	78.8	-0.507	53.77	366
BpGRAS22	1908	635	0	Nucleus	5.59	72.56	-0.422	51.78	370
BpGRAS23	933	310	0	Nucleus	7.16	36.62	-0.418	50.68	306
BpGRAS24	2271	756	0	Nucleus	6.63	85.51	-0.581	51.21	365
BpGRAS25	1902	633	2	Nucleus	5.59	70.1	-0.354	56.56	314
BpGRAS26	1191	396	1	Nucleus	5.86	44.94	-0.278	59.05	341
BpGRAS27	1932	643	0	Nucleus	6.64	72.8	-0.619	51.04	367
BpGRAS28	1452	483	1	Nucleus	6.81	54.81	-0.32	48.25	363
BpGRAS29	1614	537	0	Nucleus	5.58	58.66	-0.103	49.89	360
BpGRAS30	1956	651	1	Nucleus	5.36	70.36	-0.206	49.8	352
BpGRAS31	1842	613	0	Cytoplasm	5.24	67.16	-0.343	55.42	363
BpGRAS32	1650	549	0	Cytoplasm	6.11	61.67	-0.224	54.03	362
BpGRAS33	2448	815	0	Nucleus	5.91	88.75	-0.372	57.91	355
BpGRAS34	1608	535	0	Nucleus	5.96	60.05	-0.314	49.27	363
BpGRAS35	1488	495	0	Nucleus	5.48	54.38	-0.278	34.86	371
BpGRAS36	1554	517	0	Nucleus	5.37	56.38	-0.246	39.39	363
BpGRAS37	1500	499	3	Nucleus	6.11	56.2	-0.261	43.69	349
BpGRAS38	1743	580	0	Nucleus	6.4	65.06	-0.416	52.51	363
BpGRAS39	1515	504	1	Nucleus	5.29	55.64	-0.115	44.3	335
BpGRAS40	1227	408	0	Nucleus	5.46	45.74	-0.263	40.65	365
							-1.073
